# Supplementary material for: Detection of Biomarker Clusterin in SERS Immunoassays on Al Foil After Substrate Selection and Assay Optimization with Fluorescently Labeled Antibodies
Source: Molecules. 2025 Oct 3;30(19):3974. doi: 10.3390/molecules30193974 (PMC12525947; doi:10.3390/molecules30193974)
Supplement: Supplementary file 1 [file molecules-30-03974-s001.zip]

Archive with 1 entries (1 files):
- molecules-3848729-supplementary.pdf
